# Supplementary material for: The reproductive biology of Ellochelon vaigiensis from the Vietnamese Mekong Delta
Source: Ecol Evol. 2024 Feb 14;14(2):e11033. doi: 10.1002/ece3.11033 (PMC10867543; doi:10.1002/ece3.11033)
Supplement: Supplementary file 1 — Data S1. [file ECE3-14-e11033-s001.xlsx]

## Sheet: Raw data
No.	Gonad stages	Weight	Total length	Wgonad	GSI	Month	Site (1: Ben Tre; 2: Tra Vinh; 3: Soc Trang; 4: Bac Lieu)	Gender (0: female; 1: male)	Season (1: Dry season; 2: Wet season)	Fish size (1: Immature; 2: Mature)
1	IV	59.9	18.7	0.1055	0.176127	1	2	1	1	2
2	IV	50.63	17.8	0.20816	0.41114	1	2	1	1	2
3	II	46.53	15.9	0.0362	0.0777993	1	2	1	1	1
4	II	61.53	19.6	0.1663	0.270275	1	2	0	1	2
5	I	69.3	19.2	0.1699	0.245166	1	2	0	1	1
6	II	60.15	19.4	0.0383	0.0636741	1	2	1	1	2
7	II	64.95	18.1	0.03094	0.0476366	1	2	1	1	2
8	III	40.27	15.5	0.10763	0.267271	1	2	1	1	1
9	IV	52.41	17.6	0.20999	0.400668	1	2	1	1	1
10	III	78.12	18.9	0.4793	0.613543	1	2	0	1	1
11	II	27.27	13.6	0.03136	0.114998	1	2	1	1	1
12	II	45.72	16.6	0.1528	0.334208	1	2	0	1	1
13	III	49.5	16.1	0.3214	0.649293	1	2	0	1	1
14	I	65.38	18.1	0.0096	0.0146834	1	2	1	1	2
15	I	65.21	18.2	0.0082	0.0125748	1	2	1	1	2
16	I	49.98	17.6	0.0046	0.00920368	1	2	1	1	1
17	III	48.57	17.7	0.5327	1.09677	1	2	0	1	1
18	III	70.41	18.8	0.6402	0.909246	1	2	0	1	1
19	III	46.7	17.5	0.5235	1.12099	1	2	0	1	1
20	II	102.46	21	0.2753	0.26869	1	2	0	1	2
21	III	49.67	16.2	0.2203	0.443527	1	2	1	1	1
22	II	57.86	17.4	0.1938	0.334946	1	2	0	1	1
23	II	48.05	16.5	0.1326	0.275963	1	2	0	1	1
24	III	41.67	16.8	0.10782	0.258747	1	2	1	1	1
25	III	39.76	15.3	0.0987	0.248239	1	2	1	1	1
26	II	60.57	19	0.0466	0.0769358	1	2	1	1	2
27	III	58.36	18	0.1872	0.320768	1	2	0	1	1
28	II	61.11	19	0.1001	0.163803	2	2	0	1	1
29	II	32.9	15.2	0.1583	0.481155	2	2	0	1	1
30	III	34.96	18	0.6323	1.80864	2	2	0	1	1
31	II	24.24	13.5	0.1586	0.65429	2	2	0	1	1
32	II	45.83	17.5	0.0478	0.104298	2	2	1	1	1
33	III	20.82	12.3	0.10768	0.517195	2	2	1	1	1
34	III	23.04	13.3	0.10721	0.465321	2	2	1	1	1
35	II	39.33	16	0.127	0.322909	2	2	0	1	1
36	II	31.21	15	0.03167	0.101474	2	2	1	1	1
37	II	18.08	11.5	0.1259	0.69635	2	2	1	1	1
38	II	33.07	14	0.183	0.553372	2	2	0	1	1
39	III	43.08	18.5	0.0987	0.229109	2	2	1	1	2
40	II	15.17	11.8	0.0427	0.281477	2	2	1	1	1
41	II	27.06	14	0.03	0.110865	2	2	1	1	1
42	II	45.36	18	0.0287	0.0632716	2	2	1	1	2
43	II	23.47	13	0.0999	0.42565	2	2	0	1	1
44	II	47.07	16.8	0.1241	0.26365	2	2	0	1	1
45	II	28.4	14.3	0.03248	0.114366	2	2	1	1	1
46	II	36.1	15.8	0.0339	0.0939058	2	2	1	1	1
47	III	44.51	17.7	0.3599	0.808582	2	2	0	1	1
48	II	28.41	14	0.1132	0.398451	2	2	0	1	1
49	I	36.51	15.5	0.0035	0.00958641	2	2	1	1	1
50	I	39.44	14	0.0243	0.0616126	2	2	1	1	1
51	IV	29.31	14.5	0.20973	0.715558	2	2	1	1	1
52	I	19.45	12.3	0.037	0.190231	2	2	1	1	1
53	IV	22.31	13	0.20969	0.939892	2	2	1	1	1
54	III	45.8	17.5	0.10388	0.226812	2	2	1	1	1
55	III	35.15	15.5	0.10757	0.306031	2	2	1	1	1
56	II	99.82	21.5	0.1665	0.1668	4	2	0	1	2
57	II	120.8	23.5	0.1936	0.160265	4	2	0	1	2
58	II	58.28	18.2	0.1865	0.320007	4	2	0	1	1
59	IV	128.42	21.5	13.5726	10.5689	4	2	0	1	2
60	III	142.04	23.5	0.8606	0.605886	4	2	0	1	2
61	III	136.71	21	0.621	0.454246	4	2	0	1	2
62	II	91.45	20.8	0.1635	0.178786	4	2	0	1	2
63	II	61.18	19	0.052857	0.0863959	4	2	1	1	2
64	III	72.53	19.5	0.10642	0.146725	4	2	1	1	2
65	III	86.16	19	0.10714	0.12435	4	2	1	1	2
66	III	137.91	24	0.534	0.387209	4	2	0	1	2
67	IV	58.36	18.5	0.1308	0.224126	4	2	1	1	2
68	II	74.59	19.5	0.2	0.268132	4	2	0	1	2
69	IV	54.44	17.5	0.1768	0.324761	4	2	1	1	1
70	IV	65.78	19	0.20974	0.318851	4	2	1	1	2
71	IV	141.83	24	1.5363	1.0832	4	2	0	1	2
72	III	95.67	21.5	0.305	0.318804	4	2	0	1	2
73	III	130.14	22.5	0.3726	0.286307	4	2	0	1	2
74	III	85.31	20	0.2364	0.277107	4	2	0	1	2
75	IV	74.05	19.5	0.2666	0.360027	4	2	1	1	2
76	II	134.07	25	0.1963	0.146416	4	2	0	1	2
77	II	148.2	23.5	0.052798	0.0356262	5	2	1	1	2
78	IV	173.12	23	16.9091	9.76727	5	2	0	1	2
79	I	127.2	22.5	0.1536	0.120755	5	2	0	1	2
80	IV	186.9	26	0.38445	0.205698	5	2	1	1	2
81	I	146.8	23	0.3883	0.26451	5	2	0	1	2
82	I	121.9	22.5	0.0248	0.0203445	5	2	1	1	2
83	II	149.8	23.5	0.1457	0.097263	5	2	0	1	2
84	IV	107.97	22	0.4779	0.442623	3	2	1	1	2
85	III	117.75	23	0.6188	0.52552	3	2	0	1	2
86	IV	102.98	21.8	0.8236	0.799767	3	2	0	1	2
87	IV	104.13	21.5	0.20204	0.194027	3	2	1	1	2
88	IV	101	20	0.6324	0.626139	3	2	0	1	2
89	II	41.06	15.5	0.061952	0.150882	3	2	1	1	1
90	II	53.03	18.5	0.071764	0.135327	3	2	1	1	2
91	III	32.88	14.5	0.1958	0.595499	3	2	1	1	1
92	II	23.37	13	0.03278	0.140265	3	2	1	1	1
93	II	25.19	14	0.1141	0.452958	3	2	1	1	1
94	I	23.05	12.9	0.0326	0.141432	3	2	1	1	1
95	II	24.84	13	0.0948	0.381643	3	2	1	1	1
96	II	14.38	11	0.0846	0.588317	3	2	1	1	1
97	I	20.17	12	0.0026	0.0128904	3	2	1	1	1
98	I	14	11	0.0063	0.045	3	2	1	1	1
99	I	24.38	13	0.0305	0.125103	3	2	1	1	1
100	II	24.83	13.5	0.03195	0.128675	3	2	1	1	1
101	III	15.67	11.5	0.1412	0.901085	3	2	1	1	1
102	II	17.73	12	0.0811	0.457417	3	2	1	1	1
103	I	16.55	11.8	0.0329	0.198792	3	2	1	1	1
104	I	13.72	11.5	0.0323	0.235423	3	2	1	1	1
105	I	13.74	11.5	0.0043	0.0312955	3	2	1	1	1
106	II	17.24	12	0.0724	0.419954	3	2	1	1	1
107	I	11.97	10.8	0.0099	0.0827068	3	2	1	1	1
108	I	17.95	12.5	0.0065	0.0362117	3	2	1	1	1
109	I	22.59	13	0.0178	0.0787959	3	2	1	1	1
110	I	7.08	8.8	0.0162	0.228814	3	2	1	1	1
111	II	64.54	17.7	0.072607	0.112499	10	2	1	2	2
112	I	69.47	18.5	0.4867	0.70059	10	2	0	2	1
113	II	107.33	20.8	0.1648	0.153545	10	2	0	2	2
114	II	64.85	19.7	0.172	0.265227	10	2	0	2	2
115	II	97.45	21.2	0.075422	0.0773956	10	2	1	2	2
116	IV	113.91	21.5	8.5817	7.53375	10	2	0	2	2
117	III	83.45	18	0.23154	0.27746	10	2	1	2	2
118	III	72.45	18.3	0.26033	0.359324	10	2	1	2	2
119	II	84	19.5	0.163	0.194048	10	2	0	2	2
120	II	85.09	19.5	0.1656	0.194617	10	2	0	2	2
121	III	65.86	18.9	0.24198	0.367416	10	2	1	2	2
122	I	50.71	16.8	0.02159	0.0425754	10	2	1	2	1
123	III	51.51	17.5	0.5327	1.03417	11	2	0	2	1
124	III	49.56	17	0.5359	1.08132	11	2	0	2	1
125	III	57.68	17.3	0.4966	0.860957	11	2	0	2	1
126	III	57.77	17.7	0.5165	0.894063	11	2	0	2	1
127	I	56.13	18.3	0.032	0.0570105	11	2	1	2	2
128	III	59.3	18.5	0.10383	0.175093	11	2	1	2	2
129	III	65.12	18.5	0.3466	0.532248	11	2	0	2	1
130	III	75.22	19.5	0.6402	0.851103	11	2	0	2	2
131	III	83.73	21	0.10533	0.125797	11	2	1	2	2
132	III	52.4	17.4	0.3444	0.657252	11	2	0	2	1
133	III	45.15	17.5	0.10452	0.231495	11	2	1	2	1
134	III	60.94	18	0.7533	1.23613	11	2	0	2	1
135	II	48.17	17	0.1657	0.34399	11	2	0	2	1
136	II	47.53	17	0.1479	0.311172	11	2	0	2	1
137	III	44.46	16.5	0.5235	1.17746	11	2	0	2	1
138	III	53.5	17	0.6636	1.24037	11	2	0	2	1
139	II	38.25	15.6	0.0697	0.182222	11	2	1	2	1
140	III	52.93	17.2	0.0833	0.157378	11	2	1	2	1
141	II	64.5	19.1	0.1936	0.300155	11	2	0	2	1
142	I	41.11	16.4	0.0782	0.190221	11	2	0	2	1
143	III	64.22	18.8	0.1479	0.230302	11	2	0	2	1
144	III	40.37	16.3	0.10371	0.256899	11	2	1	2	1
145	III	41.95	16.8	0.10576	0.25211	11	2	1	2	1
146	II	63.27	18	0.1865	0.294768	12	2	0	2	1
147	II	71.8	19.5	0.1524	0.212256	12	2	0	2	2
148	II	47.05	16	0.138	0.293305	12	2	0	2	1
149	II	48.7	16.8	0.1438	0.295277	12	2	0	2	1
150	III	59.26	17.8	0.1358	0.22916	12	2	0	2	1
151	II	50.68	17	0.1753	0.345896	12	2	0	2	1
152	III	60.26	17.4	0.917	1.52174	12	2	0	2	1
153	III	52.72	16.9	0.7559	1.4338	12	2	0	2	1
154	III	46.49	16.5	0.7294	1.56894	12	2	0	2	1
155	II	50.38	15.8	0.1536	0.304883	12	2	0	2	1
156	II	48.03	17.4	0.2203	0.458672	12	2	0	2	1
157	III	66.59	19	0.127	0.190719	12	2	1	2	2
158	III	31.89	14.5	0.2236	0.70116	12	2	0	2	1
159	IV	102.97	20.1	11.7255	11.3873	12	1	0	2	2
160	II	64.26	17.3	0.1639	0.255058	12	1	0	2	2
161	II	62.33	17.7	0.071914	0.115376	12	1	1	2	2
162	IV	61.99	16.7	0.3974	0.641071	12	1	1	2	2
163	III	58.25	17.2	0.23177	0.397888	12	1	1	2	2
164	III	57.95	17.1	0.23809	0.410854	12	1	1	2	2
165	II	57.81	17.6	0.072617	0.125613	12	1	1	2	2
166	III	53.55	17	0.23256	0.434286	12	1	1	2	2
167	III	55.61	17.1	0.23166	0.41658	12	1	1	2	2
168	IV	62.8	17.3	1.5604	2.48471	12	1	0	2	2
169	II	51.9	17.3	0.072024	0.138775	12	1	1	2	2
170	II	51.23	16.2	0.071896	0.14034	12	1	1	2	2
171	III	56.84	17	0.5629	0.990324	12	1	0	2	2
172	II	50.79	17.1	0.1465	0.288443	12	1	0	2	2
173	II	47.44	16.5	0.1528	0.322091	12	1	0	2	1
174	III	43.65	15.7	0.2205	0.505155	12	1	1	2	2
175	IV	79.15	28.7	0.3834	0.484397	1	1	1	1	2
176	III	42.33	16.5	0.5108	1.20671	1	1	0	1	1
177	II	31.41	15	0.149	0.474371	1	1	1	1	2
178	II	42.7	18.5	0.1068	0.250117	1	1	1	1	2
179	I	24.9	13.5	0.0267	0.107229	1	1	1	1	2
180	IV	20.7	13	1.3134	6.34493	1	1	0	1	1
181	III	47.7	15.5	0.1049	0.219916	1	1	1	1	2
182	III	50.11	16.5	0.0867	0.173019	1	1	1	1	2
183	IV	93.2	22.5	1.5307	1.64238	1	1	0	1	2
184	I	24.8	14	0.0397	0.160081	1	1	1	1	2
185	III	46.72	17.3	0.2289	0.48994	2	1	1	1	2
186	IV	64.28	18.4	8.2583	12.8474	2	1	0	1	2
187	II	28.76	14.5	0.071878	0.249924	2	1	1	1	2
188	IV	52.17	18	0.3622	0.694269	2	1	1	1	2
189	II	37.78	15.8	0.1557	0.412123	2	1	1	1	2
190	II	86.28	21	0.1068	0.123783	2	1	1	1	2
191	IV	30.5	17	0.2113	0.692787	2	1	1	1	2
192	IV	50.37	17.4	0.1614	0.320429	2	1	1	1	2
193	IV	40.32	16	0.3217	0.797867	2	1	1	1	2
194	III	41.11	16	0.24198	0.588616	2	1	1	1	2
195	III	39.54	15.5	0.1091	0.275923	2	1	1	1	2
196	II	39.24	15.2	0.0644	0.164118	2	1	1	1	2
197	III	53.5	16.8	0.28334	0.529607	2	1	1	1	2
198	III	38.84	15	0.0985	0.253605	2	1	0	1	1
199	I	33.55	13.5	0.0325	0.0968703	2	1	1	1	2
200	III	36.46	15	0.3147	0.863138	2	1	0	1	1
201	IV	48.08	16.5	0.1636	0.340266	2	1	1	1	2
202	III	30.32	15	0.1822	0.600923	2	1	0	1	1
203	II	30.06	14	0.0727	0.24185	2	1	1	1	2
204	III	28.32	13	0.193	0.681497	2	1	0	1	1
205	III	31.74	14	0.1061	0.334279	2	1	1	1	2
206	I	13.97	10.5	0.0083	0.059413	2	1	1	1	1
207	IV	64.684	17.819	1.57721	2.43833	10	1	0	2	2
208	II	53.457	17.819	0.0720847	0.134846	10	1	1	2	2
209	II	57.8757	17.613	0.0730282	0.126181	10	1	1	2	2
210	III	58.5452	17.51	0.579787	0.990324	10	1	0	2	2
211	II	52.3137	17.613	0.1654	0.31617	10	1	0	2	2
212	II	48.8632	16.995	0.1865	0.381678	10	1	0	2	2
213	III	44.9595	16.171	0.227115	0.505155	10	1	1	2	2
214	IV	81.5245	23.3	0.394902	0.484397	10	1	1	2	2
215	III	43.5999	16.995	0.526124	1.20671	10	1	0	2	2
216	II	32.3523	15.45	0.15347	0.474371	10	1	1	2	2
217	II	43.981	19.055	0.110004	0.250117	10	1	1	2	2
218	I	25.647	13.905	0.027501	0.107229	10	1	1	2	2
219	IV	21.321	13.39	1.3228	6.20422	10	1	0	2	1
220	III	49.131	15.965	0.108047	0.219916	10	1	1	2	2
221	III	51.6133	16.995	0.089301	0.173019	10	1	1	2	2
222	IV	95.996	23.175	0.546621	0.569421	10	1	0	2	2
223	I	25.544	14.42	0.032391	0.126805	10	1	1	2	2
224	III	48.1216	17.819	0.229767	0.477472	10	1	1	2	2
225	IV	66.2084	18.952	8.50605	12.8474	10	1	0	2	2
226	II	29.6228	14.935	0.0719343	0.242834	10	1	1	2	2
227	IV	53.7351	18.54	0.373066	0.694269	10	1	1	2	2
228	II	38.9134	16.274	0.0716037	0.184008	10	1	1	2	2
229	II	88.8684	21.63	0.110004	0.123783	10	1	1	2	2
230	IV	31.415	17.51	0.217639	0.692787	11	1	1	2	2
231	IV	51.8811	17.922	0.166242	0.320429	11	1	1	2	2
232	IV	41.5296	16.48	0.1458	0.351075	11	1	1	2	2
233	III	42.3433	16.48	0.1326	0.313155	11	1	1	2	2
234	III	40.7262	15.965	0.112373	0.275923	11	1	1	2	2
235	II	40.4172	15.656	0.066332	0.164118	11	1	1	2	2
236	III	55.105	17.304	0.22965	0.41675	11	1	1	2	2
237	III	40.0052	15.45	0.191455	0.478575	11	1	0	2	1
238	I	34.5565	13.905	0.034975	0.101211	11	1	1	2	2
239	III	37.5538	15.45	0.324141	0.863138	11	1	0	2	1
240	IV	49.5224	16.995	0.168508	0.340266	11	1	1	2	2
241	III	31.2296	15.45	0.1847	0.591426	11	1	0	2	1
242	II	30.9618	14.42	0.071635	0.231366	11	1	1	2	2
243	IV	29.1696	13.39	1.10022	3.7718	11	1	0	2	1
244	III	32.6922	14.42	0.109283	0.334279	11	1	1	2	2
245	I	14.3891	10.815	0.008549	0.059413	11	1	1	2	2
246	III	60.564	18.165	0.52143	0.860957	3	1	0	1	2
247	III	60.6585	18.585	0.542325	0.894063	3	1	0	1	2
248	I	58.9365	19.215	0.0336	0.0570105	3	1	1	1	2
249	III	62.265	19.425	0.104022	0.167063	3	1	1	1	2
250	III	68.376	19.425	0.36393	0.532248	3	1	0	1	2
251	III	78.981	20.475	0.67221	0.851103	3	1	0	1	2
252	III	87.9165	22.05	0.105596	0.12011	3	1	1	1	2
253	III	55.02	18.27	0.36162	0.657252	3	1	0	1	2
254	III	47.4075	18.375	0.104746	0.220948	3	1	1	1	2
255	III	63.987	18.9	0.790965	1.23613	3	1	0	1	2
256	II	50.5785	17.85	0.13269	0.262345	3	1	0	1	2
257	III	63.273	18.27	0.26285	0.415422	3	1	0	1	2
258	III	55.356	17.745	0.943695	1.70477	3	1	0	1	2
259	III	48.8145	17.325	0.06587	0.134939	4	1	0	1	2
260	II	52.899	16.59	0.2365	0.447078	4	1	0	1	1
261	II	50.4315	18.27	0.231315	0.458672	4	1	0	1	2
262	III	69.9195	19.95	0.13335	0.190719	4	1	1	1	2
263	III	33.4845	15.225	0.23478	0.70116	4	1	0	1	1
264	II	49.9065	17.85	0.2154	0.431607	4	1	0	1	2
265	III	46.683	17.325	0.549675	1.17746	4	1	0	1	2
266	III	56.175	17.85	0.69678	1.24037	4	1	0	1	2
267	II	40.1625	16.38	0.073185	0.182222	4	1	1	1	2
268	III	55.5765	18.06	0.087465	0.157378	4	1	1	1	2
269	II	67.725	20.055	0.2365	0.349206	4	1	0	1	2
270	I	43.1655	17.22	0.08211	0.190221	4	1	0	1	2
271	III	67.431	19.74	0.155295	0.230302	4	1	0	1	2
272	III	42.3885	17.115	0.103896	0.245103	4	1	1	1	2
273	III	44.0475	17.64	0.106048	0.240758	4	1	1	1	2
274	II	66.4335	18.9	0.28896	0.434961	4	1	0	1	2
275	II	75.39	20.475	0.27783	0.368524	5	1	0	1	2
276	II	49.4025	16.8	0.2314	0.468397	5	1	0	1	1
277	II	51.135	17.64	0.1865	0.364721	5	1	0	1	2
278	III	62.223	18.69	0.39259	0.63094	5	1	0	1	2
279	II	53.214	17.85	0.289065	0.543212	5	1	0	1	2
280	III	58.8336	17.646	0.506532	0.860957	5	1	0	1	2
281	III	60.486	18.87	0.103907	0.171786	5	1	1	1	2
282	III	66.4224	18.87	0.353532	0.532248	5	1	0	1	2
283	II	48.4806	17.34	0.2564	0.528871	5	1	0	1	2
284	III	45.3492	16.83	0.253397	0.558768	5	1	1	1	2
285	I	41.9322	16.728	0.079764	0.190221	5	1	0	1	1
286	III	65.5044	19.176	0.150858	0.230302	5	1	0	1	2
287	II	73.236	19.89	0.269892	0.368524	5	1	0	1	2
288	II	47.991	16.32	0.2148	0.447584	5	1	0	1	1
289	II	51.6936	17.34	0.280806	0.543212	5	1	0	1	2
290	II	48.9906	17.748	0.224706	0.458672	5	1	0	1	2
291	III	38.26	15.6	0.10697	0.279587	10	4	1	2	1
292	IV	52.93	17.2	0.20862	0.394143	10	4	1	2	2
293	II	64.5	19.1	0.2136	0.331163	10	4	0	2	2
294	III	41.11	16.4	0.10782	0.262272	10	4	1	2	2
295	IV	64.22	18.8	0.1479	0.230302	10	4	1	2	2
296	II	40.37	16.3	0.0376	0.0931385	10	4	1	2	2
297	III	41.95	16.8	0.10576	0.25211	10	4	1	2	2
298	II	60.42	18.9	0.2767	0.457961	10	4	0	2	2
299	II	42.42	14.6	0.1342	0.31636	10	4	0	2	1
300	III	55.6	18.9	0.2919	0.525	10	4	0	2	2
301	III	68.92	20	0.6038	0.876088	10	4	0	2	2
302	II	31.41	15	0.149	0.474371	10	4	1	2	1
303	II	50.11	16.5	0.0867	0.173019	10	4	0	2	1
304	III	58.25	17.2	0.23177	0.397888	10	4	1	2	2
305	III	57.95	17.1	0.23809	0.410854	10	4	1	2	2
306	III	56.19	17.1	0.294	0.523225	10	4	0	2	1
307	III	56.84	17	0.5629	0.990324	10	4	0	2	1
308	III	51.51	17.5	0.5327	1.03417	10	4	0	2	1
309	III	49.56	17	0.5359	1.08132	10	4	0	2	1
310	III	57.68	17.3	0.4966	0.860957	10	4	0	2	1
311	II	52.4	17.4	0.1864	0.355725	10	4	0	2	1
312	III	38.26	15.6	0.10698	0.279613	10	4	1	2	1
313	IV	52.93	17.2	0.20833	0.393595	10	4	1	2	2
314	II	64.5	19.1	0.2554	0.395969	10	4	0	2	2
315	III	41.11	16.4	0.10781	0.262248	10	4	1	2	2
316	II	26.42	13.5	0.03145	0.119039	11	4	1	2	1
317	II	25.12	13	0.03254	0.129538	11	4	1	2	1
318	II	23.6	13.4	0.1264	0.535593	11	4	0	2	1
319	II	31.66	14.9	0.1874	0.591914	11	4	0	2	1
320	II	17.94	11.8	0.1036	0.57748	11	4	0	2	1
321	III	29.1	14.5	0.1929	0.662887	11	4	0	2	1
322	II	16.15	11.7	0.1345	0.832817	11	4	0	2	1
323	III	20.86	12.3	0.10218	0.489837	11	4	1	2	1
324	II	33.1	14.5	0.1109	0.335045	11	4	0	2	1
325	I	9.95	9.5	0.0049	0.0492462	11	4	1	2	1
326	III	13.93	11.2	0.10518	0.755061	11	4	1	2	1
327	II	12.49	10.2	0.1245	0.996797	11	4	0	2	1
328	III	13.55	11	0.3866	2.85314	11	4	0	2	1
329	III	11.39	10.2	0.10469	0.91914	11	4	1	2	1
330	II	14.75	11.5	0.1545	1.04746	11	4	0	2	1
331	III	20.53	13	0.10587	0.515684	11	4	1	2	1
332	IV	21.75	12.7	0.20988	0.964966	11	4	1	2	1
333	IV	26.11	13.8	0.20994	0.80406	11	4	1	2	1
334	II	16.06	11.6	0.1317	0.82005	11	4	0	2	1
335	II	28.29	14.5	0.0365	0.129021	11	4	1	2	1
336	IV	55.2	16	0.2584	0.468116	4	4	1	1	1
337	I	46.19	14.5	0.0179	0.038753	4	4	1	1	1
338	I	40.3	13.8	0.0716	0.177667	4	4	0	1	1
339	I	48.51	14.8	0.0138	0.0284477	4	4	1	1	1
340	I	53.96	16.2	0.028	0.0518903	4	4	0	1	1
341	I	37.55	13.5	0.028	0.0745672	4	4	1	1	1
342	II	39.52	13	0.03231	0.0817561	4	4	1	1	1
343	II	48.83	15.8	0.056	0.114684	4	4	1	1	1
344	I	35.98	13.2	0.0632	0.175653	4	4	0	1	1
345	II	35.49	13	0.0317	0.0893209	4	4	1	1	1
346	II	37.51	12.8	0.0575	0.153292	4	4	1	1	1
347	I	24.22	9.7	0.092	0.379851	4	4	0	1	1
348	I	28.83	11.4	0.009	0.0312175	4	4	1	1	1
349	I	47.74	15.3	0.0069	0.0144533	4	4	1	1	1
350	I	49.58	15.5	0.0321	0.0647438	4	4	0	1	1
351	I	39.53	15.7	0.0327	0.082722	4	4	0	1	1
352	III	31.89	15	0.1015	0.318282	4	4	1	1	1
353	III	32.01	14.1	0.0977	0.305217	4	4	1	1	1
354	I	10.82	9.8	0.01011	0.0934381	4	4	1	1	1
355	IV	30.53	13.8	1.0041	3.2889	4	4	0	1	1
356	I	19.77	12	0.0135	0.0682853	4	4	1	1	1
357	II	25.56	12.8	0.0591	0.231221	4	4	1	1	1
358	II	22.92	12.5	0.1255	0.547557	4	4	1	1	1
359	IV	25.89	12.5	0.1652	0.638084	4	4	1	1	1
360	II	45.01	16.4	0.2011	0.44679	5	4	0	1	1
361	II	30.35	14.2	0.1036	0.341351	5	4	1	1	1
362	IV	41.26	15.5	6.1382	14.8769	5	4	0	1	1
363	III	36.19	15.6	0.0897	0.247859	5	4	1	1	1
364	III	37.96	15.5	0.3047	0.802687	5	4	0	1	1
365	II	44.41	17	0.071619	0.161268	5	4	1	1	2
366	II	35.55	15.7	0.071618	0.201457	5	4	1	1	1
367	II	51.39	16.7	0.1929	0.375365	5	4	0	1	1
368	II	31.05	14.3	0.1345	0.433172	5	4	1	1	1
369	III	34.62	15	0.10218	0.295147	5	4	1	1	1
370	II	53.95	19.5	0.1109	0.205561	5	4	1	1	2
371	I	49.39	18.2	0.0049	0.00992104	5	4	1	1	2
372	II	38.13	15.5	0.1475	0.386835	5	4	0	1	1
373	II	51.33	17.6	0.2219	0.432301	5	4	0	1	1
374	III	34.3	15	0.10261	0.299155	5	4	1	1	1
375	III	31.42	14.8	0.10294	0.327626	5	4	1	1	1
376	IV	36.44	14.3	0.1366	0.374863	5	4	1	1	1
377	IV	28.4	14.6	4.3244	15.2268	5	4	0	1	1
378	III	61.01	18	0.6585	1.07933	5	4	0	1	2
379	II	65.7	18.5	0.2136	0.325114	5	4	0	1	2
380	II	63.49	19.3	0.2713	0.427311	5	4	0	1	2
381	II	34.96	14.5	0.071704	0.205103	5	4	1	1	1
382	IV	40.99	15.8	0.1355	0.330568	5	4	1	1	1
383	IV	59.07	18.4	0.20936	0.354427	5	4	1	1	2
384	II	28.67	14.3	0.0518	0.180677	5	4	1	1	1
385	II	48.29	16.9	0.2283	0.472769	3	4	0	1	1
386	II	32.46	14.5	0.1245	0.383549	3	4	0	1	1
387	II	35.11	15.5	0.1885	0.536884	3	4	0	1	1
388	III	35.81	15	0.0899	0.251047	3	4	1	1	1
389	I	27.55	14	0.1545	0.560799	3	4	0	1	1
390	IV	33.31	14.5	1.2496	3.75143	3	4	0	1	1
391	IV	31.23	14.5	1.3124	4.20237	3	4	0	1	1
392	II	83.6	21	0.2311	0.276435	3	4	0	1	2
393	III	49.44	17	0.4068	0.822816	3	4	0	1	1
394	II	28.18	14	0.1983	0.703691	3	4	0	1	1
395	IV	32.88	14.5	0.1426	0.433698	3	4	1	1	1
396	IV	28.16	16	0.1056	0.375	3	4	1	1	1
397	IV	27.47	13.5	0.1226	0.446305	3	4	1	1	1
398	IV	31.03	14.3	0.1347	0.434096	3	4	1	1	1
399	II	39.8	15.8	0.1317	0.330905	3	4	0	1	1
400	II	34.91	15.3	0.2009	0.57548	3	4	0	1	1
401	II	68.82	19.5	0.1236	0.179599	3	4	0	1	2
402	II	32.34	14	0.2175	0.672542	3	4	0	1	1
403	II	38.35	16	0.0401	0.104563	3	4	1	1	1
404	II	37.93	16	0.2365	0.623517	3	4	0	1	1
405	II	52.55	17.5	0.2646	0.50352	3	4	0	1	1
406	II	31.6	17	0.2662	0.842405	3	4	0	1	1
407	I	40.51	15.4	0.1744	0.430511	3	4	0	1	1
408	III	30.33	14	0.0823	0.271348	3	4	1	1	1
409	III	44.38	16.9	0.0863	0.194457	3	4	1	1	2
410	III	31.62	14	0.1051	0.332385	3	4	0	1	1
411	III	63.2492	17.346	0.225549	0.356603	12	4	1	2	2
412	II	68.0806	18.13	0.2256	0.331372	12	4	0	2	2
413	II	105.183	20.384	0.2369	0.225226	12	4	0	2	2
414	III	63.553	19.306	0.705698	1.11041	12	4	0	2	2
415	II	95.501	20.776	0.0531356	0.0556388	12	4	1	2	2
416	IV	111.632	21.07	8.41007	7.53375	12	4	0	2	2
417	III	81.781	17.64	0.230909	0.282351	12	4	1	2	2
418	IV	71.001	17.934	0.359123	0.5058	12	4	1	2	2
419	II	82.32	19.11	0.1832	0.222546	12	4	0	2	2
420	II	83.3882	19.11	0.1329	0.159375	12	4	0	2	2
421	III	64.5428	18.522	0.24114	0.373613	12	4	1	2	2
422	II	49.6958	16.464	0.0721158	0.145115	12	4	1	2	2
423	II	41.6	16	0.0848	0.203846	1	4	1	1	1
424	IV	27.3	13.8	1.3273	4.8619	1	4	0	1	1
425	II	30.17	14.2	0.1912	0.633742	1	4	0	1	1
426	IV	27.51	13.5	0.107	0.388949	1	4	1	1	1
427	III	23.53	13	0.10276	0.436719	1	4	1	1	1
428	III	27.61	13.6	0.2167	0.784861	1	4	0	1	1
429	II	17.14	11.6	0.03087	0.180105	1	4	1	1	1
430	I	13.44	10.4	0.0097	0.0721726	1	4	1	1	1
431	IV	11.93	10.1	0.20805	1.74392	1	4	1	1	1
432	I	7.17	8.3	0.0085	0.11855	1	4	1	1	1
433	I	8.46	8.8	0.0095	0.112293	1	4	1	1	1
434	II	7.81	8.8	0.03086	0.395134	1	4	1	1	1
435	I	9.09	8.9	0.0101	0.111111	1	4	1	1	1
436	I	6.01	7.9	0.0076	0.126456	1	4	1	1	1
437	I	5.46	7.6	0.008	0.14652	1	4	1	1	1
438	III	35.49	14.5	0.1928	0.543252	1	4	0	1	1
439	III	38.11	15.5	0.1118	0.293361	2	4	0	1	1
440	II	30.77	14	0.03063	0.099545	2	4	1	1	1
441	IV	61.68	17	1.3673	2.21676	2	4	0	1	1
442	IV	53.3	19.3	1.2015	2.25422	2	4	0	1	2
443	III	31.54	14	0.10125	0.321021	2	4	1	1	1
444	III	31.13	14	0.10348	0.332412	2	4	1	1	1
445	III	40.9	15.5	0.2386	0.583374	2	4	0	1	1
446	III	20.74	12.5	0.2625	1.26567	2	4	0	1	1
447	II	69.97	18.5	0.03187	0.0455481	2	4	1	1	2
448	II	29.39	14.5	0.0377	0.128275	2	4	1	1	1
449	I	24.64	12.5	0.0807	0.327516	2	4	0	1	1
450	III	31.88	14.5	0.10435	0.327321	2	4	1	1	1
451	IV	29.65	14	0.20546	0.692951	2	4	1	1	1
452	IV	30.1	14	0.20491	0.680764	2	4	1	1	1
453	III	29.58	13.6	0.2832	0.957404	2	4	0	1	1
454	II	12.19	10.1	0.1145	0.939295	2	4	0	1	1
455	II	38.51	16	0.2365	0.614126	3	3	0	1	1
456	IV	44.81	16	1.3265	2.96028	3	3	0	1	1
457	III	68.92	20	0.6038	0.876088	3	3	0	1	2
458	III	52.48	18.9	0.28265	0.538586	3	3	1	1	2
459	II	47.56	17.5	0.2884	0.606392	3	3	0	1	1
460	IV	58.59	18.4	1.6323	2.78597	3	3	0	1	1
461	III	66.55	19.5	0.0807	0.121262	3	3	1	1	2
462	III	38.99	15	0.23	0.589895	4	3	1	1	2
463	II	35.31	15.12	0.2314	0.655338	4	3	0	1	1
464	III	31.65	13.7	0.10664	0.336935	4	3	1	1	1
465	III	30.15	14.4	0.10722	0.355622	4	3	1	1	2
466	III	33.74	14.9	0.10572	0.313337	4	3	1	1	2
467	II	29.15	13.7	0.1152	0.395197	4	3	0	1	1
468	III	46.81	16.4	0.110575	0.236221	4	3	1	1	2
469	II	36.85	15	0.0283	0.0767978	4	3	1	1	2
470	III	26.69	13.9	0.0859	0.321843	4	3	1	1	1
471	II	35.43	15.4	0.1741	0.491391	4	3	0	1	1
472	III	33.92	15.2	0.1635	0.482017	4	3	0	1	1
473	III	27.3	15	0.10398	0.380879	4	3	1	1	2
474	III	31.59	14.9	0.0951	0.301045	4	3	1	1	2
475	III	45.37	16.8	0.10673	0.235244	4	3	1	1	2
476	I	56.94	18	0.038	0.0667369	4	3	1	1	2
477	III	53.76	17.4	0.10651	0.198121	4	3	1	1	2
478	III	59.06	17.8	0.10456	0.17704	4	3	1	1	2
479	III	26.45	13.7	0.10466	0.39569	4	3	1	1	1
480	II	81.68	19.5	0.1006	0.123164	4	3	0	1	2
481	III	44.26	16.2	0.10315	0.233055	12	3	1	2	2
482	IV	69.6	18.6	1.2108	1.73966	12	3	0	2	1
483	III	61.96	19.2	0.3119	0.503389	12	3	0	2	2
484	IV	45.5	15.2	1.5622	3.43341	12	3	0	2	1
485	III	50.63	17	0.2124	0.419514	12	3	1	2	2
486	IV	54.98	17.5	1.0601	1.92816	12	3	0	2	1
487	III	53.27	17	0.23804	0.446856	12	3	1	2	2
488	III	38.74	15.6	0.10365	0.267553	12	3	1	2	2
489	IV	51	17.5	1.1839	2.32137	12	3	0	2	1
490	III	25.78	14	0.4162	1.61443	12	3	0	2	1
491	II	43.12	16.5	0.1762	0.408627	12	3	0	2	1
492	III	45.15	16.5	0.10136	0.224496	12	3	1	2	2
493	II	26.46	14	0.03098	0.117082	12	3	1	2	2
494	IV	49.76	16	1.3158	2.64429	12	3	0	2	1
495	III	46.85	15.8	0.2661	0.567983	12	3	0	2	1
496	II	35.45	15.5	0.03098	0.0873907	12	3	1	2	2
497	IV	35.63	15	1.7403	4.88437	12	3	0	2	1
498	IV	60.97	17.5	0.20173	0.330868	12	3	1	2	2
499	III	48.16	16.6	0.1042	0.216362	12	3	0	2	1
500	IV	42.22	16.5	1.7235	4.08219	12	3	0	2	1
501	IV	47.71	16.3	1.6	3.35359	12	3	0	2	1
502	III	59.11	17.2	0.3215	0.543901	11	3	0	2	1
503	IV	35.79	16.2	1.5809	4.41716	11	3	0	2	1
504	III	24.05	13	0.10126	0.42104	11	3	1	2	1
505	III	52.02	16.5	0.10236	0.19677	11	3	1	2	2
506	III	29.13	14.5	0.1038	0.356334	11	3	1	2	2
507	II	34.69	14.5	0.1769	0.509945	11	3	0	2	1
508	II	21.05	12.5	0.1348	0.64038	11	3	0	2	1
509	IV	19.88	12	0.20789	1.04572	11	3	1	2	1
510	IV	32.65	15	0.20598	0.630873	11	3	1	2	2
511	IV	21.61	12.5	0.20601	0.953309	11	3	1	2	1
512	IV	73.19	21.7	2.5957	3.54652	11	3	0	2	2
513	II	59.99	18	0.1964	0.327388	11	3	0	2	1
514	III	52.26	17.8	0.10778	0.206238	11	3	1	2	2
515	III	53.72	18.2	0.3929	0.731385	11	3	0	2	1
516	IV	64.41	19.5	0.2581	0.400714	11	3	1	2	2
517	III	47.08	16.8	0.0867	0.184155	11	3	1	2	2
518	IV	44.74	16.5	0.2214	0.494859	11	3	1	2	2
519	III	38.3	15.5	0.1047	0.273368	11	3	1	2	2
520	III	22.42	12.8	0.10635	0.474353	10	3	1	2	1
521	I	23.33	13.2	0.0092	0.0394342	10	3	1	2	1
522	I	18.85	12	0.0101	0.0535809	10	3	1	2	1
523	I	15.2	11.3	0.0759	0.499342	10	3	0	2	1
524	IV	19.15	12.6	1.0438	5.45065	10	3	0	2	1
525	II	16.15	12	0.031	0.19195	10	3	1	2	1
526	III	17.93	12.1	0.10439	0.582209	10	3	1	2	1
527	II	16.36	11.5	0.1359	0.830685	10	3	0	2	1
528	II	19.42	12	0.029	0.149331	10	3	1	2	1
529	I	19.55	12.4	0.006	0.0306905	10	3	1	2	1
530	III	21.09	13.3	0.2122	1.00616	10	3	0	2	1
531	III	22.52	12.9	0.10666	0.473623	10	3	1	2	1
532	IV	18.61	12.2	0.20441	1.09839	10	3	1	2	1
533	IV	18.26	12.3	0.20238	1.10832	10	3	1	2	1
534	III	18.18	11.6	0.1641	0.90264	10	3	0	2	1
535	II	16.55	12	0.1169	0.706344	10	3	0	2	1
536	II	17.68	11.7	0.0326	0.184389	10	3	1	2	1
537	I	14.05	11.3	0.0183	0.130249	10	3	1	2	1
538	I	12.27	10.9	0.0055	0.0448248	10	3	1	2	1
539	II	14.75	11.2	0.03139	0.212814	10	3	1	2	1
540	IV	17.99	11.8	1.0365	5.76153	10	3	0	2	1
541	IV	15.06	11.3	1.0392	6.9004	10	3	0	2	1
542	III	11.09	10.4	0.20168	1.81858	10	3	1	2	1
543	IV	225.92	26.7	2.3215	1.02758	1	3	0	1	2
544	IV	134.86	22.5	0.2536	0.188047	1	3	1	1	2
545	III	105.14	21.7	0.1002	0.0953015	1	3	1	1	2
546	III	97.93	19.9	0.1923	0.196365	1	3	1	1	2
547	IV	106.63	22.4	0.2095	0.196474	1	3	1	1	2
548	III	71.65	18.5	0.20796	0.290244	1	3	1	1	2
549	IV	55.55	17.6	2.3265	4.18812	1	3	0	1	1
550	IV	41.47	16.6	0.21	0.50639	1	3	1	1	2
551	III	33.4	15.8	0.0835	0.25	1	3	1	1	2
552	IV	38.48	15.6	2.3265	6.046	1	3	0	1	1
553	II	52.51	17.6	0.0797	0.151781	1	3	1	1	2
554	IV	34.9	15.4	2.3256	6.66361	1	3	0	1	1
555	II	32.52	15.5	0.0371	0.114084	1	3	1	1	2
556	II	36.86	16.3	0.0581	0.157623	1	3	1	1	2
557	I	32.4	15.7	0.0451	0.139198	1	3	0	1	1
558	I	27.36	14.7	0.0158	0.0577485	1	3	1	1	2
559	II	64.54	17.7	0.2607	0.403936	2	3	0	1	1
560	III	69.47	18.5	0.4867	0.70059	2	3	0	1	1
561	IV	107.33	20.8	1.6488	1.5362	2	3	0	1	2
562	IV	64.85	19.7	1.7201	2.65243	2	3	0	1	2
563	III	97.45	21.2	0.5422	0.556388	2	3	0	1	2
564	IV	113.91	21.5	8.5817	7.53375	2	3	0	1	2
565	III	83.45	18	0.3154	0.377951	2	3	0	1	1
566	III	72.45	18.3	0.26033	0.359324	2	3	1	1	2
567	II	84	19.5	0.06303	0.0750357	2	3	1	1	2
568	II	85.09	19.5	0.06566	0.0771654	2	3	1	1	2
569	IV	65.86	18.9	0.34198	0.519253	2	3	1	1	2
570	II	50.71	16.8	0.072159	0.142297	2	3	1	1	2
571	II	34.4092	14.9785	0.257837	0.749325	5	3	0	1	1
572	III	51.0715	17.561	0.420224	0.822816	5	3	0	1	1
573	II	29.1099	14.462	0.204844	0.703691	5	3	0	1	1
574	IV	33.965	14.9785	0.206766	0.608762	5	3	1	1	2
575	II	33.4072	14.462	0.2256	0.675303	5	3	0	1	1
576	II	39.6155	16.528	0.0414233	0.104563	5	3	1	1	2
577	III	45.8445	17.4577	0.120241	0.26228	5	3	1	1	2
578	III	32.6635	14.462	0.174568	0.534445	5	3	0	1	1
579	IV	42.6216	16.0115	1.6598	3.89427	5	3	0	1	1
580	III	39.2127	16.0115	0.314755	0.802687	5	3	0	1	1
581	II	45.8755	17.561	0.0716724	0.156232	5	3	1	1	2
582	II	36.7231	16.2181	0.0716714	0.195167	5	3	1	1	2
583	II	53.0239	18.1808	0.229223	0.432301	5	3	0	1	1
584	III	35.4319	15.495	0.202696	0.572072	5	3	1	1	2
585	IV	29.3372	15.0818	1.4478	4.93503	5	3	0	1	1
586	II	65.5852	19.9369	0.280253	0.427311	5	3	0	1	2
587	II	36.1137	14.9785	0.0760232	0.210511	5	3	1	1	2
588	IV	42.3427	16.3214	0.139971	0.330568	5	3	1	1	2
589	IV	50.39	15.8	4.8188	9.56301	6	1	0	2	1
590	IV	57.23	16.8	0.20694	0.361594	6	1	1	2	2
591	IV	33.53	12.9	0.1978	0.589919	6	1	1	2	2
592	III	30.37	13	0.2827	0.930853	6	1	0	2	1
593	IV	27.22	11.8	0.20571	0.755731	6	1	1	2	2
594	IV	25.93	12.4	0.20621	0.795256	6	1	1	2	2
595	III	29.02	12.8	0.20492	0.706134	6	1	1	2	2
596	II	25.07	11.8	0.0991	0.395293	6	1	0	2	1
597	IV	40.26	14.1	0.20495	0.509066	6	1	1	2	2
598	III	31.69	12.9	0.20243	0.638782	6	1	1	2	2
599	IV	22.95	12	0.20739	0.90366	6	1	1	2	2
600	II	30.47	13.2	0.1497	0.491303	6	1	0	2	1
601	III	29.17	13.1	0.20314	0.6964	6	1	1	2	2
602	III	23.48	13.9	0.20342	0.866354	6	1	1	2	2
603	V	27.17	12.8	0.50818	1.87037	6	1	1	2	2
604	IV	39.02	14.4	0.20579	0.527396	6	1	1	2	2
605	II	48.97	15.5	0.0843	0.172146	6	1	1	2	2
606	IV	46.23	15	0.2056	0.444733	6	1	1	2	2
607	IV	51.26	15.3	0.20392	0.397815	6	1	1	2	2
608	III	22.75	11.8	0.20401	0.896747	6	1	1	2	2
609	III	70.24	16.8	0.1865	0.265518	6	1	0	2	1
610	III	54.44	19.93	0.20387	0.374486	6	1	1	2	2
611	IV	85.61	22.88	7.6393	8.92337	6	1	0	2	2
612	III	76.21	23.62	0.28436	0.373127	6	1	1	2	2
613	IV	55.97	18.7	6.8415	12.2235	6	1	0	2	2
614	V	62.27	20.91	0.57213	0.918789	7	1	1	2	2
615	IV	67.63	21.53	8.6839	12.8403	7	1	0	2	2
616	III	65.52	20.91	0.4679	0.714133	7	1	0	2	2
617	V	62.73	21.53	0.51462	0.820373	7	1	1	2	2
618	III	31.71	17.22	0.25119	0.792148	7	1	1	2	2
619	III	53.04	20.3	0.2167	0.40856	7	1	0	2	2
620	III	55.53	20.3	0.20167	0.363173	7	1	1	2	2
621	II	32.55	17.22	0.03121	0.0958833	7	1	1	2	2
622	IV	61.2	19.68	4.0784	6.66405	7	1	0	2	2
623	III	57.63	19.43	0.3273	0.567933	7	1	0	2	2
624	IV	43.6	19.07	0.20121	0.461491	7	1	1	2	2
625	IV	43.82	18.45	4.6006	10.4989	7	1	0	2	2
626	IV	74.99	21.53	11.0913	14.7904	7	1	0	2	2
627	III	59.24	20.42	0.1282	0.216408	7	1	1	2	2
628	V	51.93	20.3	4.5799	8.81937	7	1	0	2	2
629	V	58.68	20.05	5.658	9.64213	7	1	0	2	2
630	IV	72.71	21.16	1.3954	1.91913	7	1	0	2	2
631	IV	44.02	19.93	6.8645	15.594	7	1	0	2	2
632	III	29.58	15.99	0.20155	0.681373	7	1	1	2	2
633	III	63.98	20.3	0.22029	0.344311	7	1	1	2	2
634	III	35.83	17.84	0.20467	0.571225	7	1	1	2	2
635	V	42.67	17.84	3.2176	7.54066	8	1	0	2	2
636	II	25.89	15.38	0.1658	0.640402	8	1	0	2	1
637	IV	24.45	14.76	0.2097	0.857669	8	1	1	2	2
638	IV	40.16	18.45	0.20736	0.516335	8	1	1	2	2
639	IV	26.58	15.38	0.20739	0.780248	8	1	1	2	2
640	IV	90.02	26.69	3.1927	3.54666	8	1	0	2	2
641	III	73.79	22.14	0.2416	0.327416	8	1	0	2	2
642	III	64.28	21.89	0.0957	0.14888	8	1	1	2	2
643	III	66.08	22.39	0.4833	0.731386	8	1	0	2	2
644	IV	79.22	23.99	0.3175	0.400783	8	1	1	2	2
645	III	57.91	20.66	0.1066	0.184079	8	1	1	2	2
646	V	55.03	20.3	0.52723	0.958077	8	1	1	2	2
647	IV	47.11	19.07	0.1288	0.273403	8	1	1	2	2
648	III	27.58	15.74	0.20781	0.753481	8	1	1	2	2
649	II	28.7	16.24	0.03113	0.108467	8	1	1	2	2
650	II	23.19	14.76	0.03124	0.134713	8	1	1	2	2
651	II	18.7	13.9	0.03093	0.165401	8	1	1	2	2
652	V	23.55	15.5	0.50539	2.14603	8	1	1	2	2
653	IV	19.86	14.76	0.20123	1.01324	8	1	1	2	2
654	III	22.05	14.88	0.2054	0.931519	9	1	1	2	2
655	IV	20.12	14.15	1.0442	5.18986	9	1	0	2	1
656	IV	23.89	14.76	0.20357	0.852114	9	1	1	2	2
657	III	24.05	15.25	0.20074	0.834678	9	1	1	2	2
658	III	25.94	16.36	0.1905	0.734387	9	1	0	2	1
659	IV	27.7	15.87	0.20819	0.751588	9	1	1	2	2
660	IV	22.89	15.01	0.20542	0.897422	9	1	1	2	2
661	V	22.46	15.13	3.0293	13.4875	9	1	0	2	1
662	IV	22.36	14.27	1.0788	4.82469	9	1	0	2	1
663	III	20.36	14.76	0.1885	0.925835	9	1	0	2	1
664	II	21.75	14.39	0.0401	0.184368	9	1	1	2	2
665	III	17.28	13.9	0.20225	1.17043	9	1	1	2	2
666	III	15.09	13.41	0.20068	1.32989	9	1	1	2	2
667	V	18.14	13.78	0.50171	2.76577	9	1	1	2	2
668	IV	22.13	14.51	1.0449	4.72164	9	1	0	2	1
669	IV	18.52	13.9	0.20482	1.10594	9	1	1	2	2
670	III	125.07	26.94	0.3086	0.246742	6	2	0	2	2
671	IV	151.36	29.45	1.3724	0.906712	6	2	0	2	2
672	IV	73.02	22.8	1.3625	1.86593	6	2	0	2	2
673	V	160.91	26.94	17.0065	10.569	6	2	0	2	2
674	IV	177.98	29.45	1.0783	0.605855	6	2	0	2	2
675	IV	37.99	18.8	1.103	2.9034	6	2	0	2	1
676	IV	37.67	17.54	0.3427	0.909743	6	2	1	2	1
677	IV	35.48	16.29	1.1219	3.16206	6	2	0	2	1
678	III	40.54	19.36	0.1923	0.474346	6	2	1	2	2
679	III	55.11	23.88	0.1378	0.250045	6	2	1	2	2
680	V	39.36	21.94	0.52727	1.33961	6	2	1	2	2
681	V	65.01	22.46	0.52083	0.801154	6	2	1	2	2
682	V	52.04	20.65	0.55606	1.06852	6	2	1	2	2
683	IV	53.06	20.65	0.35418	0.667508	6	2	1	2	2
684	IV	40.96	18.07	0.1369	0.334229	6	2	1	2	2
685	II	18.03	13.55	0.03107	0.172324	6	2	1	2	1
686	IV	171.3	26.31	1.7781	1.038	6	2	0	2	2
687	III	114.59	26.06	0.5786	0.504931	6	2	0	2	2
688	IV	76.66	23.81	0.358	0.466997	6	2	1	2	2
689	IV	90.88	24.43	0.20804	0.228917	6	2	1	2	2
690	IV	107.96	23.81	0.20895	0.193544	6	2	1	2	2
691	IV	172.8	30.07	1.6691	0.965914	6	2	0	2	2
692	III	63.13	19.8	0.4001	0.633772	6	2	0	2	2
693	III	60.18	21.8	0.276	0.458624	6	2	0	2	2
694	II	31.2	16.92	0.0335	0.107372	6	2	1	2	1
695	V	25.94	16.29	3.3927	13.079	7	2	0	2	1
696	IV	59.77	19.42	0.1314	0.219843	7	2	1	2	2
697	IV	62.79	20.67	0.1086	0.172957	7	2	1	2	2
698	V	116.78	28.19	3.665	3.13838	7	2	0	2	2
699	II	31.07	17.54	0.1124	0.361764	7	2	1	2	1
700	IV	58.54	21.68	0.3621	0.618551	7	2	1	2	2
701	V	73.13	23.18	0.51639	0.706126	7	2	1	2	2
702	IV	93.46	24.43	1.3759	1.47218	7	2	0	2	2
703	V	68.21	21.93	0.52215	0.765504	7	2	1	2	2
704	V	82.42	23.81	0.5122	0.621451	7	2	1	2	2
705	V	177.71	30.07	3.672	2.06629	7	2	0	2	2
706	IV	119.87	26.94	1.3822	1.15308	7	2	0	2	2
707	IV	163.07	28.19	2.9729	1.82308	7	2	0	2	2
708	IV	106.89	25.06	2.8022	2.62157	7	2	0	2	2
709	IV	39.77	17.54	0.1329	0.334171	7	2	1	2	1
710	II	17.5	13.16	0.03104	0.177371	7	2	1	2	1
711	V	81.05	22.33	3.7232	4.59371	7	2	0	2	2
712	III	66.98	22.33	0.22612	0.337593	7	2	1	2	2
713	III	72.52	22.07	0.23794	0.328103	7	2	1	2	2
714	IV	73.36	21.94	1.7265	2.35346	7	2	0	2	2
715	III	65.55	22.07	0.5708	0.870786	7	2	0	2	2
716	III	61.23	21.29	0.587	0.95868	7	2	0	2	2
717	IV	56.33	20.26	0.2846	0.505237	7	2	1	2	2
718	V	102.15	29.19	0.54948	0.537915	7	2	1	2	2
719	IV	54.63	21.29	1.6592	3.03716	7	2	0	2	2
720	V	92.78	24.43	0.5334	0.574908	7	2	1	2	2
721	IV	167.99	31.33	1.2417	0.739151	7	2	0	2	2
722	III	185.69	29.45	0.23506	0.126587	8	2	1	2	2
723	V	216.92	28.82	21.1871	9.76724	8	2	0	2	2
724	II	159.38	28.19	0.2499	0.156795	8	2	0	2	2
725	IV	234.19	32.58	0.20582	0.0878859	8	2	1	2	2
726	II	183.94	28.82	0.236	0.128303	8	2	0	2	2
727	II	152.74	28.19	0.07441	0.0487168	8	2	1	2	2
728	IV	187.7	29.45	1.5685	0.835642	8	2	0	2	2
729	V	135.29	27.57	0.55988	0.413837	8	2	1	2	2
730	IV	147.54	28.82	9.5464	6.47038	8	2	0	2	2
731	V	129.03	27.32	10.9898	8.51724	8	2	0	2	2
732	V	130.47	26.94	0.52786	0.404583	8	2	1	2	2
733	V	126.55	25.06	13.5938	10.7418	8	2	0	2	2
734	III	51.45	19.42	0.2446	0.475413	8	2	1	2	2
735	III	66.45	23.18	0.221	0.332581	8	2	1	2	2
736	IV	41.2	18.17	0.2453	0.595388	8	2	1	2	2
737	III	36.04	18.17	0.2353	0.652886	8	2	1	2	2
738	V	65.37	22.55	0.554538	0.848307	8	2	1	2	2
739	III	47.34	19.8	0.1951	0.412125	8	2	1	2	2
740	III	108.11	26.31	0.1338	0.123763	8	2	1	2	2
741	V	38.22	21.3	0.52648	1.3775	8	2	1	2	2
742	V	63.11	21.8	0.52022	0.824307	8	2	1	2	2
743	V	50.52	20.05	0.55443	1.09745	8	2	1	2	2
744	IV	51.51	20.05	0.3526	0.684527	8	2	1	2	2
745	IV	49.54	19.42	0.1367	0.275939	8	2	1	2	2
746	III	49.17	19.05	0.0807	0.164124	8	2	1	2	2
747	IV	67.04	21.05	0.35503	0.529579	8	2	1	2	2
748	IV	48.67	18.8	3.8824	7.97699	8	2	0	2	1
749	II	42.04	16.92	0.1034	0.245956	8	2	1	2	1
750	IV	45.68	18.8	1.3943	3.05232	9	2	0	2	1
751	III	29.28	16.29	0.20348	0.694945	9	2	1	2	1
752	IV	31.56	17.54	0.143	0.453105	9	2	1	2	1
753	II	28.88	16.16	0.072506	0.25106	9	2	1	2	1
754	III	31.12	16.29	0.1188	0.381748	9	2	1	2	1
755	IV	18.02	13.78	0.106	0.588235	9	2	1	2	1
756	II	25.27	15.04	0.03033	0.120024	9	2	1	2	1
757	II	17.54	13.78	0.03079	0.175542	9	2	1	2	1
758	III	30.55	16.29	0.20633	0.675385	9	2	1	2	1
759	III	31.11	16.92	0.20244	0.650723	9	2	1	2	1
760	IV	19.63	14.41	0.1769	0.901172	9	2	1	2	1
761	III	22.22	15.04	0.1016	0.457246	9	2	1	2	1
762	II	32.14	17.42	0.0345	0.107343	9	2	1	2	1
763	V	26.72	16.78	3.4045	12.7414	9	2	0	2	1
764	IV	61.56	20	0.1354	0.219948	9	2	1	2	2
765	IV	64.67	21.29	0.1119	0.173032	9	2	1	2	2
766	V	120.28	29.04	3.6849	3.0636	9	2	0	2	2
767	II	32.01	18.07	0.1158	0.361762	9	2	1	2	2
768	IV	60.3	22.33	0.373	0.618574	9	2	1	2	2
769	V	82.96	23.75	10.6581	12.8473	9	2	0	2	2
770	III	37.12	18.71	0.2424	0.653017	9	2	1	2	2
771	V	67.33	23.23	0.54675	0.812045	9	2	1	2	2
772	III	48.76	20.39	0.2009	0.412018	9	2	1	2	2
773	III	111.35	27.1	0.1378	0.123754	9	2	1	2	2
774	II	20.74	14.79	0.0538	0.259402	9	2	1	2	1
775	II	17.19	14.41	0.0405	0.235602	9	2	1	2	1
776	II	17.22	14.41	0.03054	0.177352	9	2	1	2	1
777	III	21.6	15.04	0.0907	0.419907	6	3	1	2	2
778	II	15	13.53	0.3126	2.084	6	3	1	2	1
779	IV	22.49	15.66	0.20081	0.892886	6	3	1	2	2
780	III	28.31	16.29	0.20223	0.714341	6	3	1	2	2
781	III	8.87	11.03	0.20203	2.27768	6	3	1	2	1
782	IV	80.87	22.18	0.3267	0.403982	6	3	1	2	2
783	II	87.05	23.18	0.2365	0.271683	6	3	0	2	2
784	IV	134.48	26.06	1.8129	1.34808	6	3	0	2	2
785	III	81.26	24.68	0.9023	1.11039	6	3	0	2	2
786	III	111.2	25.3	0.24123	0.216933	6	3	1	2	2
787	III	31.11	16.92	0.20244	0.650723	6	3	1	2	2
788	IV	19.63	14.41	0.1769	0.901172	6	3	1	2	2
789	III	22.22	15.04	0.1016	0.457246	6	3	1	2	2
790	V	20.74	14.79	0.3369	1.6244	6	3	1	2	2
791	V	17.19	14.41	0.3125	1.81792	6	3	1	2	2
792	II	17.22	14.41	0.03054	0.177352	6	3	1	2	2
793	III	21.6	15.04	0.0907	0.419907	6	3	1	2	2
794	II	15	13.53	0.03124	0.208267	6	3	1	2	1
795	III	22.49	15.66	0.20081	0.892886	6	3	1	2	2
796	IV	28.31	16.29	0.20223	0.714341	6	3	1	2	2
797	II	8.87	11.03	0.03203	0.361105	7	3	1	2	1
798	IV	80.87	22.18	0.4423	0.546927	7	3	1	2	2
799	II	87.05	23.18	0.2631	0.30224	7	3	0	2	2
800	V	132.32	25.36	8.3629	6.32021	7	3	0	2	2
801	V	104.56	22.55	0.53952	0.515991	7	3	1	2	2
802	IV	90.78	22.93	0.37559	0.413737	7	3	1	2	2
803	III	105.25	24.43	0.1789	0.169976	7	3	0	2	2
804	IV	72.39	22.18	1.6472	2.27545	7	3	0	2	2
805	II	70.33	22.93	0.0401	0.0570169	7	3	1	2	2
806	IV	70.32	20.3	0.20356	0.289477	7	3	1	2	2
807	V	81.6	23.18	0.554343	0.679342	7	3	1	2	2
808	IV	65.66	21.8	0.34315	0.522617	7	3	1	2	2
809	IV	56.57	21.93	0.3023	0.534382	7	3	1	2	2
810	IV	76.36	22.55	1.9439	2.5457	7	3	0	2	2
811	III	60.36	21.3	0.4582	0.759112	7	3	0	2	2
812	III	59.56	21.3	0.6013	1.00957	8	3	0	2	2
813	IV	55.71	20.67	1.6559	2.97236	8	3	0	2	2
814	IV	67.04	21.3	1.8315	2.73195	8	3	0	2	2
815	III	47.93	19.55	0.2836	0.591696	8	3	1	2	2
816	IV	66.32	21.55	0.4426	0.66737	8	3	1	2	2
817	III	80.82	23.93	0.3887	0.480945	8	3	0	2	2
818	V	89.3	22.36	3.4568	3.871	8	3	0	2	2
819	V	104.91	26.31	0.50668	0.482966	8	3	1	2	2
820	IV	65.66	21.8	1.4315	2.18017	8	3	0	2	2
821	IV	56.57	21.93	0.4526	0.800071	8	3	1	2	2
822	V	76.36	22.55	3.9439	5.16488	8	3	0	2	2
823	III	60.36	21.3	0.4582	0.759112	8	3	0	2	2
824	IV	94.25	24.43	1.8022	1.91215	8	3	0	2	2
825	IV	104.91	26.31	0.20668	0.197007	8	3	1	2	2
826	II	51.51	20.55	0.098	0.190254	8	3	0	2	2
827	IV	80.47	23.56	1.1853	1.47297	8	3	0	2	2
828	V	50.58	20.42	0.50465	0.997726	8	3	1	2	2
829	IV	52.56	21.05	0.3215	0.611682	9	3	1	2	2
830	III	59.32	22.55	0.3448	0.581254	9	3	0	2	2
831	III	89.97	24.43	0.3315	0.368456	9	3	0	2	2
832	III	58.95	20.05	0.4007	0.679729	9	3	0	2	2
833	III	61.02	21.05	0.25488	0.417699	9	3	1	2	2
834	V	74.25	22.3	6.4352	8.66694	9	3	0	2	2
835	III	63.5	21.3	0.345	0.543307	9	3	0	2	2
836	III	59.56	21.3	0.6013	1.00957	9	3	0	2	2
837	IV	55.71	20.67	0.36559	0.656238	9	3	1	2	2
838	IV	67.04	21.3	1.8315	2.73195	9	3	0	2	2
839	II	51.51	20.55	0.098	0.190254	9	3	0	2	2
840	IV	83.44	23.81	0.3215	0.385307	9	3	1	2	2
841	IV	39.96	18.17	1.2802	3.2037	9	3	0	2	1
842	V	129.02	25.19	14.6921	11.3875	9	3	0	2	2
843	III	80.52	21.68	0.27853	0.345914	9	3	1	2	2
844	III	78.1	22.18	0.2398	0.307042	9	3	1	2	2
845	IV	77.67	20.93	0.34979	0.450354	9	3	1	2	2
846	IV	72.99	21.55	0.3981	0.545417	9	3	1	2	2
847	IV	72.61	21.43	0.3773	0.519625	9	3	1	2	2
848	III	72.44	22.05	0.23279	0.321356	9	3	1	2	2
849	IV	67.1	21.3	0.408	0.608048	9	3	1	2	2
850	IV	69.68	21.43	0.3967	0.569317	9	3	1	2	2
851	V	78.69	21.68	3.7022	4.70479	9	3	0	2	2
852	III	65.03	21.68	0.22536	0.346548	6	4	1	2	2
853	III	70.41	21.43	0.23684	0.336373	6	4	1	2	2
854	IV	71.22	21.3	1.7053	2.39441	6	4	0	2	2
855	V	63.64	21.43	3.5542	5.58485	6	4	0	2	2
856	IV	59.44	20.67	1.5699	2.64115	6	4	0	2	2
857	IV	54.69	19.67	0.2763	0.505211	6	4	1	2	2
858	V	99.17	30.2	0.54804	0.552627	6	4	1	2	2
859	V	53.04	20.67	3.64	6.86275	6	4	0	2	2
860	III	39.36	18.8	0.1867	0.474339	6	4	1	2	2
861	III	53.5	23.18	0.1338	0.250093	6	4	1	2	2
862	IV	80.47	23.56	1.1853	1.47297	6	4	0	2	2
863	IV	50.58	20.42	0.20465	0.404607	6	4	1	2	2
864	IV	52.56	21.05	0.20722	0.394254	6	4	1	2	2
865	III	59.32	22.55	0.3448	0.581254	6	4	0	2	2
866	III	89.97	24.43	0.3315	0.368456	6	4	0	2	2
867	III	58.95	20.05	0.4007	0.679729	6	4	0	2	2
868	IV	51.03	20	0.1408	0.275916	6	4	1	2	2
869	III	50.64	19.62	0.0831	0.1641	6	4	1	2	2
870	IV	69.05	21.68	0.36568	0.529587	6	4	1	2	2
871	IV	50.13	19.36	3.9989	7.97706	6	4	0	2	2
872	II	43.3	17.42	0.1065	0.245958	6	4	1	2	2
873	IV	47.05	19.36	1.4061	2.98852	7	4	0	2	2
874	V	62.05	21.29	0.52111	0.839823	7	4	1	2	2
875	IV	39.13	19.36	1.1061	2.82673	7	4	0	2	2
876	III	38.8	18.07	0.25029	0.645077	7	4	1	2	2
877	IV	36.55	16.78	1.1256	3.07962	7	4	0	2	1
878	III	61.02	21.05	0.25488	0.417699	7	4	1	2	2
879	V	74.25	22.3	6.4352	8.66694	7	4	0	2	2
880	III	63.5	21.3	0.2345	0.369291	7	4	1	2	2
881	V	75.51	21.8	8.667	11.4779	7	4	0	2	2
882	V	66.06	21.18	4.7061	7.12398	7	4	0	2	2
883	V	66.06	21.18	4.7061	7.12398	7	4	0	2	2
884	V	58.25	20.67	8.4319	14.4754	7	4	0	2	2
885	V	80.54	23.06	10.3476	12.8478	7	4	0	2	2
886	V	60.24	20.67	0.5205	0.864044	7	4	1	2	2
887	IV	75.89	22.76	1.6534	2.17868	7	4	0	2	2
888	IV	76.01	23.29	1.6795	2.20958	7	4	0	2	2
889	II	73.85	24.08	0.0421	0.0570074	7	4	1	2	2
890	IV	78.02	24.34	0.20504	0.262804	7	4	1	2	2
891	IV	85.68	24.34	1.456	1.69935	7	4	0	2	2
892	IV	98.96	25.66	1.8423	1.86166	7	4	0	2	2
893	IV	110.16	27.63	0.20701	0.187918	8	4	1	2	2
894	IV	68.94	22.89	1.4531	2.10777	8	4	0	2	2
895	V	58.25	20.67	8.4319	14.4754	8	4	0	2	2
896	III	63.13	19.8	0.4001	0.633772	8	4	0	2	2
897	III	60.18	21.8	0.276	0.458624	8	4	0	2	2
898	IV	83.44	23.81	0.1591	0.190676	8	4	1	2	2
899	IV	39.96	18.17	1.2802	3.2037	8	4	0	2	2
900	V	126.55	25.06	13.5938	10.7418	8	4	0	2	2
901	III	51.45	19.42	0.2446	0.475413	8	4	1	2	2
902	III	66.45	23.18	0.221	0.332581	8	4	1	2	2
903	IV	41.2	18.17	0.2453	0.595388	8	4	1	2	2
904	III	29.28	16.29	0.20348	0.694945	8	4	1	2	2
905	III	31.56	17.54	0.143	0.453105	8	4	1	2	2
906	II	28.88	16.16	0.072506	0.25106	8	4	1	2	2
907	III	31.12	16.29	0.1188	0.381748	8	4	1	2	2
908	III	18.02	13.78	0.106	0.588235	8	4	1	2	1
909	II	25.27	15.04	0.03033	0.120024	8	4	1	2	1
910	II	17.54	13.78	0.03079	0.175542	8	4	1	2	1
911	II	30.55	16.29	0.0633	0.207201	8	4	1	2	2
912	III	134.48	26.06	0.8129	0.604477	8	4	0	2	2
913	III	81.26	24.68	0.9023	1.11039	8	4	0	2	2
914	III	122.1	26.56	0.26794	0.219443	8	4	1	2	2
915	V	142.73	26.94	10.7529	7.53374	8	4	0	2	2
916	IV	104.56	22.55	0.3952	0.377965	8	4	1	2	2
917	IV	90.78	22.93	0.236	0.259969	9	4	1	2	2
918	III	105.25	24.43	0.7898	0.750404	9	4	0	2	2
919	III	106.62	24.43	0.8227	0.771619	9	4	0	2	2
920	IV	82.52	23.68	0.3526	0.42729	9	4	1	2	2
921	II	63.54	21.05	0.072705	0.114424	9	4	1	2	2
922	IV	64.54	21.93	1.6675	2.58367	9	4	0	2	2
923	III	106.62	24.43	0.8227	0.771619	9	4	0	2	2
924	IV	82.52	23.68	0.2136	0.258846	9	4	1	2	2
925	II	63.54	21.05	0.072705	0.114424	9	4	1	2	2
926	IV	64.54	21.93	1.6675	2.58367	9	4	0	2	2
927	IV	62.1	21.3	1.6715	2.69163	9	4	0	2	2
928	IV	72.27	21.68	1.6222	2.24464	9	4	0	2	2
929	IV	62.1	21.3	1.6715	2.69163	9	4	0	2	2
930	IV	72.27	21.68	0.36222	0.501204	9	4	1	2	2
931	IV	72.39	22.18	0.36472	0.503826	9	4	1	2	2
932	II	70.33	22.93	0.0401	0.0570169	9	4	1	2	2
933	IV	74.3	23.18	0.2048	0.275639	9	4	1	2	2
934	IV	81.6	23.18	1.4343	1.75772	9	4	0	2	2
935	IV	75.51	21.8	8.667	11.4779	9	4	0	2	2
936	IV	59.4	23.02	0.20595	0.346717	9	4	1	2	2
937	IV	80.18	23.68	1.9911	2.48329	9	4	0	2	2
938	III	63.37	22.37	0.4811	0.759192	9	4	0	2	2
939	IV	79.28	22.89	9.1004	11.4788	9	4	0	2	2
940	IV	69.36	22.23	4.9414	7.12428	9	4	0	2	2
941	IV	61.16	21.71	8.8535	14.476	9	4	0	2	2
942	III	66.28	20.79	0.4201	0.633826	9	4	0	2	2
